# Supplementary material for: A Systematic Review of Uremic Toxin Concentrations and Cardiovascular Risk Markers in Pediatric Chronic Kidney Disease
Source: Toxins (Basel). 2024 Aug 8;16(8):345. doi: 10.3390/toxins16080345 (PMC11358976; doi:10.3390/toxins16080345)
Supplement: Supplementary file 1 [file toxins-16-00345-s001.zip]

Archive with 1 entries (1 files):
- toxins-3049267-supplementary.pdf
